# Supplementary material for: Phase and Structural Thermal Evolution of Bi–Si–O Catalysts Obtained via Laser Ablation
Source: Nanomaterials (Basel). 2022 Nov 21;12(22):4101. doi: 10.3390/nano12224101 (PMC9694683; doi:10.3390/nano12224101)
Supplement: Supplementary file 1 [file nanomaterials-12-04101-s001.zip]

Archive with 1 entries (1 files):
- nanomaterials-2029626-supplementary.pdf
